# Supplementary material for: Investigating Key Factors Related to the Decision of a Do-Not-Resuscitate Consent
Source: Int J Environ Res Public Health. 2021 Dec 31;19(1):428. doi: 10.3390/ijerph19010428 (PMC8744657; doi:10.3390/ijerph19010428)
Supplement: Supplementary file 1 [file ijerph-19-00428-s001.zip]

Archive with 1 entries (1 files):
- ijerph-1469674-supplementary.pdf
